# Supplementary material for: HIV‐related stigma, couple relationship quality, and mental health in sero‐discordant pregnant couples in Kenya
Source: Appl Psychol Health Well Being. 2026 Jan 28;18(1):e70120. doi: 10.1111/aphw.70120 (PMC12852976; doi:10.1111/aphw.70120)
Supplement: Supplementary file 1 — Tables S1‐13. Excel file for the supplemental information. [file APHW-18-0-s001.xlsx]

## Sheet: S1_Sociodemographic
Table S1
Sociodemographic characteristics of the sample
	Women		Men
Highest level of education, N (%)
No formal schooling	3 (0.6)		3 (0.6)
Some primary education	202 (41.1)		130 (26.5)
Finished primary classes	108 (22.0)		123 (25.1)
Some secondary education	83 (16.9)		76 (15.5)
Finished secondary forms	59 (12.0)		91 (18.5)
Certificate	20 (4.1)		40 (8.1)
Higher education	16 (3.3)		28 (5.7)
How religious do you consider yourself?, N (%)
Not at all religious/spiritual	7 (1.4)		11 (2.2)
Somewhat religious/spiritual	226 (46.1)		236 (48.1)
Very religious/spiritual	258 (52.5)		243 (49.5)
Refuse to answer	0 (0)		1 (0.2)
Does your household have electricity?, N (%)
No	197 (40.1)		218 (44.4)
Yes	294 (59.9)		273 (55.6)
Does your household have a radio?, N (%)
No	128 (26.1)		93 (18.9)
Yes	363 (73.9)		398 (81.1)
Does your household have a television?, N (%)
No	307 (62.5)		301 (61.3)
Yes	184 (37.5)		190 (38.7)
Do you have a mobile phone?, N (%)
No	35 (7.1)		31 (6.3)
Yes, I have my own mobile phone	340 (69.3)		402 (81.9)
Yes, I share a mobile phone with someone else	116 (23.6)		58 (11.8)
Is the floor of your main house cemented/tiled?, N (%)
No	263 (53.6)		268 (54.6)
Yes	228 (46.4)		223 (45.4)
In the past 4 weeks, did you ever have no food to eat of any kind due to lack of resources to get food?, N (%)
Never	341 (69.5)		328 (66.8)
Rarely	97 (19.7)		105 (21.4)
Sometimes	42 (8.6)		49 (10.0)
Often	11 (2.2)		9 (1.8)
In the past 4 weeks, did you/any househould member slept hungry at night due to not enough food?, N (%)
Never	359 (73.1)		350 (71.3)
Rarely	88 (17.9)		100 (20.4)
Sometimes	40 (8.2)		38 (7.7)
Often	4 (0.8)		3 (0.6)
In the past 4 weeks, did you/any househould member wemt a whole day without eating?, N (%)
Never	399 (81.3)		385 (78.4)
Rarely	69 (14.1)		83 (16.9)
Sometimes	20 (4.1)		19 (3.9)
Often	3 (0.6)		4 (0.8)

## Sheet: S2_StigmaItems
Table S2
Perceived community stigma against people living with HIV
1. People living with HIV should be ashamed.
2. People who have HIV deserve compassion.
3. People who have HIV are cursed.
4. People with HIV should be treated similarly by health care professionals as people with other illnesses.
5. People living with HIV deserve to be punished.
6. A person with HIV should be allowed to work with other people.
7. Families of people living with HIV should be ashamed.
8. People with HIV should be allowed to fully participate in social events in this community.
9. It is reasonable for an employer to fire people who have HIV.
10. People who have HIV are disgusting.
11. People with HIV should be isolated from other people.
12. People who have HIV should be treated the same as everyone else.
13. People who have HIV deserve support.
Negative attitudes about people living with HIV
1. People living with HIV in this community face neglect from their family.
2. People living with HIV in this community face physical abuse.
3. People want to be friends with someone who has HIV.
4. People living with HIV in this community face ejection from their homes by their families.
5. Most people would not buy vegetables from a shopkeeper or food seller that they knew had HIV.
6. People who are suspected of having HIV lose respect in the community.
7. People living with HIV in this community face rejection from their peers.
8. People living with HIV in this community face verbal abuse or teasing.

## Sheet: S3_Chi-square difference tests
Table S3
Chi-square difference tests using log likelihoods
L0=Contrained model with gender equalities
L1=Unconstrained model
Model	Negative attitudes & depression				Negative attitudes & anxiety				Perceived stigma & depression				Perceived stigma & anxiety
	L0	-767.761			L0	-676.806			L0	-764.312			L0	-670.990
	L1	-759.841			L1	-671.502			L1	-758.194			L1	-664.234
	c0	0.9713			c0	0.9685			c0	0.9652			c0	0.9755
	c1	0.9971			c1	0.9858			c1	0.9994			c1	0.9967
	p0	19			p0	19			p0	19			p0	19
	p1	31			p1	31			p1	31			p1	31
	CD	1.03795			CD	1.01319			CD	1.0536			CD	1.0303
	TRD	15.26			TRD	10.47			TRD	11.61			TRD	13.12
	df	12			df	12			df	12			df	12
	p	0.23			p	0.58			p	0.48			p	0.36
More information about the computation using loglikelihoods can be found here: https://stats.oarc.ucla.edu/mplus/faq/how-can-i-compute-a-chi-square-test-for-nested-models-with-the-mlr-or-mlm-estimators/

## Sheet: S4_SeparateModel_Trust
Table S4
Negative attitudes
	Depression Symptoms (Women)									Depression Symptoms (Men)									Anxiety Symptoms (Women)									Anxiety Symptoms (Men)
	Binary Part					Continuous Part				Binary Part					Continuous Part				Binary Part					Continuous Part				Binary Part					Continuous Part
	b	SE	Odds Ratio	p		b	SE	p		b	SE	Odds Ratio	p		b	SE	p		b	SE	Odds Ratio	p		b	SE	p		b	SE	Odds Ratio	p		b	SE	p
Negative atitudes (women)	0.21	0.11	1.24	.063		0.02	0.06	.713		0.18	0.15	1.19	.225		0.03	0.07	.650		0.10	0.12	1.10	.435		0.6	0.07	.375		0.33*	0.14	1.61	.022		0.04	0.09	.622
Negative atitudes (men)	0.38**	0.12	1.47	.001		0.06	0.07	.382		0.57**	0.16	1.77	.000		0.12	0.07	.066		0.48**	0.14	1.61	.000		0.03	0.07	.632		0.48**	0.15	1.39	.002		0.16	0.09	.071
Trust (women)	-0.46**	0.13	0.63	.000		-0.25**	0.07	.000		-0.01	0.15	0.99	.958		-0.29**	0.09	.002		-0.53**	0.14	0.59	.000		-0.30**	0.07	.000		-0.21	0.15	0.97	.160		-0.14	0.11	.204
Trust (men)	0.31*	0.12	1.36	.013		0.02	0.07	.820		-0.02	0.18	0.98	.923		0.02	0.06	.744		0.24	0.14	1.28	.076		0.11	0.07	.123		-0.03	0.17	0.81	.873		-0.10	0.07	.135
Negative atitudes (women) X Trust (women)	-0.09	0.10	0.92	.400		-0.02	0.06	.687		-0.13	0.12	0.88	.287		0.12*	0.06	.039		-0.14	0.11	0.87	.200		-0.07	0.05	.224		0.03	0.12	0.92	.820		0.10	0.08	.232
Negative atitudes (men) X Trust (men)	0.12	0.10	1.13	.246		0.07	0.06	.24		-0.04	0.14	0.96	.797		0.00	0.06	.996		0.02	0.12	1.02	.859		0.06	0.05	.064		-0.09	0.13	1.03	.497		-0.03	0.06	.572
Perceived stigma
	Depression Symptoms (Women)									Depression Symptoms (Men)									Anxiety Symptoms (Women)									Anxiety Symptoms (Men)
	Binary Part					Continuous Part				Binary Part					Continuous Part				Binary Part					Continuous Part				Binary Part					Continuous Part
	b	SE	Odds Ratio	p		b	SE	p		b	SE	Odds Ratio	p		b	SE	p		b	SE	Odds Ratio	p		b	SE	p		b	SE	Odds Ratio	p		b	SE	p
Perceived stigma (women)	0.12	0.13	1.12	.372		0.01	0.07	.884		0.14	0.14	1.15	.312		-0.07	0.09	.413		0.01	0.15	1.01	.946		0.15*	0.07	.042		0.21	0.14	1.24	.114		0.16	0.09	.063
Perceived stigma (men)	0.50**	0.13	1.64	.000		0.12	0.07	.087		0.32*	0.14	1.38	.019		0.20**	0.07	.006		0.60**	0.14	1.83	.000		-0.05	0.07	.520		0.35**	0.13	1.42	.009		0.08	0.09	.374
Trust (women)	-0.46**	0.13	0.63	.000		-0.20**	0.07	.004		0.01	0.15	1.01	.929		-0.19*	0.08	.011		-0.51**	0.14	0.60	.000		-0.27**	0.07	.000		-0.18	0.15	0.84	.231		-0.14	0.10	.141
Trust (men)	0.34*	0.13	1.41	.010		0.01	0.07	.862		-0.06	0.17	0.94	.719		0.03	0.07	.644		0.27	0.14	1.31	.058		0.07	0.06	.296		-0.04	0.16	0.96	.816		-0.15*	0.07	.022
Perceived stigma (women) X Trust (women)	-0.15	0.10	0.86	.151		-0.09*	0.05	.050		-0.19	0.11	0.98	.095		-0.02	0.06	.685		-0.22*	0.11	0.81	.041		-0.04	0.05	-.042		-0.08	0.11	0.92	.454		0.10	0.06	.110
Perceived stigma (men) X Trust (men)	0.19	0.11	1.20	.100		0.05	0.06	.437		-0.02	0.12	0.83	.837		-0.01	0.07	.854		0.11	0.12	1.12	.346		0.09*	0.05	.094		-0.11	0.11	0.90	.335		0.13	0.07	.059
Note. Perceived stigma = Perceived community stigma against people living with HIV, Negative attitudes = Negative attitudes about people living with HIV, SE = Standard error. *p<.05, **p =< .01.

## Sheet: S5_SeparateModel_Intimacy
Table S5
Negative attitudes
	Depression Symptoms (Women)									Depression Symptoms (Men)									Anxiety Symptoms (Women)									Anxiety Symptoms (Men)
	Binary Part					Continuous Part				Binary Part					Continuous Part				Binary Part					Continuous Part				Binary Part					Continuous Part
	b	SE	Odds Ratio	p		b	SE	p		b	SE	Odds Ratio	p		b	SE	p		b	SE	Odds Ratio	p		b	SE	p		b	SE	Odds Ratio	p		b	SE	p
Negative atitudes (women)	0.29**	0.11	1.33	.010		0.09	0.06	.116		0.21	0.14	1.23	.140		0.09	0.07	.213		0.22	0.12	1.25	.052		0.16*	0.07	.023		0.36**	0.14	1.43	.010		0.08	0.09	.376
Negative atitudes (men)	0.37**	0.12	1.44	.002		0.06	0.06	.334		0.57**	0.15	1.77	.000		0.14*	0.07	.039		0.44**	0.13	1.55	.001		0.04	0.07	.587		0.47**	0.16	1.61	.003		0.19*	0.08	.019
Intimacy (women)	-0.18	0.12	0.83	.125		-0.11	0.06	.053		0.01	0.14	1.00	.979		-0.22**	0.07	.002		-0.21	0.13	0.81	.101		-0.06	0.06	.391		-0.27	0.15	0.76	.067		-0.08	0.08	.351
Intimacy (men)	0.21	0.12	1.23	.092		0.01	0.06	.917		-0.04	0.16	0.97	.817		-0.03	0.06	.675		0.18	0.14	1.20	.202		0.07	0.06	.269		-0.16	0.14	0.85	.258		-0.11	0.08	.143
Negative atitudes (women) X Intimacy (women)	0.04	0.10	1.04	.697		0.03	0.05	.487		-0.09	0.13	0.92	.490		0.10*	0.05	.026		0.00	0.11	1.00	.999		-0.02	0.05	.664		-0.05	0.12	0.95	.701		0.12	0.06	.056
Negative atitudes (men) X Intimacy (men)	0.01	0.12	1.01	.955		-0.05	0.05	.326		0.05	0.13	1.06	.695		0.02	0.07	.715		-0.08	0.12	0.92	.491		-0.08	0.05	.111		0.12	0.13	1.13	.321		-0.03	0.06	.597
Perceived stigma
	Depression Symptoms (Women)									Depression Symptoms (Men)									Anxiety Symptoms (Women)									Anxiety Symptoms (Men)
	Binary Part					Continuous Part				Binary Part					Continuous Part				Binary Part					Continuous Part				Binary Part					Continuous Part
	b	SE	Odds Ratio	p		b	SE	p		b	SE	Odds Ratio	p		b	SE	p		b	SE	Odds Ratio	p		b	SE	p		b	SE	Odds Ratio	p		b	SE	p
Perceived stigma (women)	0.26*	0.12	1.29	.030		0.08	0.07	.232		0.23	0.12	1.26	.060		0.02	0.08	.783		0.22	0.13	1.25	.085		0.24**	0.07	.000		0.32*	0.13	1.38	.013		0.16*	0.06	.013
Perceived stigma (men)	0.42	0.11	1.52	.000		0.15*	0.07	.025		0.31*	0.14	1.36	.024		0.17*	0.08	.024		0.52**	0.13	1.68	.000		-0.01	0.07	.893		0.31*	0.14	1.37	.027		0.13	0.09	.142
Intimacy (women)	-0.16	0.12	0.86	.180		-0.02	0.06	.677		-0.00	0.15	1.00	.992		-0.15*	0.06	.009		-0.20	0.13	0.82	.122		-0.03	0.07	.712		-0.32*	0.15	0.73	.032		-0.08	0.08	.329
Intimacy (men)	0.28*	0.12	1.31	.026		-0.02	0.06	.701		0.01	0.16	1.01	.970		-0.02	0.06	.694		0.27*	0.14	1.31	.047		0.10	0.07	.112		-0.08	0.14	0.93	.570		-0.13*	0.06	.036
Perceived stigma (women) X Intimacy (women)	0.05	0.10	1.05	.605		-0.08	0.05	.092		-0.02	0.11	0.98	.842		0.06	0.06	.305		0.03	0.11	1.03	.760		-0.04	0.05	.364		0.10	0.11	1.10	.399		0.14*	0.07	.037
Perceived stigma (men) X Intimacy (men)	-0.08	0.09	0.92	.364		0.02	0.03	.459		-0.01	0.11	1.00	.962		-0.03	0.06	.695		-0.16	0.11	0.86	.169		-0.05	0.04	.161		0.01	0.10	1.01	.916		0.05	0.07	.428
Note. Perceived stigma = Perceived community stigma against people living with HIV, Negative attitudes = Negative attitudes about people living with HIV, SE = Standard error. *p<.05, **p =< .01.

## Sheet: S6_SeparateModel_Satisfaction
Table S6
Negative attitudes
	Depression Symptoms (Women)									Depression Symptoms (Men)									Anxiety Symptoms (Women)									Anxiety Symptoms (Men)
	Binary Part					Continuous Part				Binary Part					Continuous Part				Binary Part					Continuous Part				Binary Part					Continuous Part
	b	SE	Odds Ratio	p		b	SE	p		b	SE	Odds Ratio	p		b	SE	p		b	SE	Odds Ratio	p		b	SE	p		b	SE	Odds Ratio	p		b	SE	p
Negative atitudes (women)	0.29**	0.11	1.34	.010		0.04	0.06	.550		0.20	0.15	1.22	.190		0.07	0.09	.444		0.18	0.13	1.20	.141		0.11	0.06	.084		0.34*	0.13	1.41	.018		-0.00	0.09	.978
Negative atitudes (men)	0.35**	0.12	1.42	.002		0.07	0.06	.299		0.52**	0.16	1.69	.001		0.13*	0.07	.046		0.45**	0.13	1.57	.001		0.04	0.07	.526		0.45**	0.15	1.57	.003		0.20*	0.08	.013
Relationship satisfaction (women)	-0.21	0.12	0.81	.077		-0.10	0.06	.071		0.04	0.16	1.04	.789		-0.04	0.08	.652		-0.32*	0.13	0.73	.016		-0.02	0.07	.829		-0.07	0.15	0.93	.648		0.00	0.08	.958
Relationship satisfaction (men)	0.14	0.12	1.15	.251		-0.07	0.06	.223		-0.13	0.17	0.88	.437		-0.09	0.07	.197		0.20	0.14	1.22	.165		-0.03	0.07	.632		-0.17	0.16	0.84	.304		-0.17*	0.07	.013
Negative atitudes (women) X Relationship satisfaction (women)	-0.03	0.11	0.97	.778		-0.07	0.04	.111		-0.38**	0.14	0.68	.005		0.06	0.07	.365		-0.19	0.12	0.83	.112		-0.12*	0.05	.022		-0.11	0.13	0.90	.403		-0.02	0.07	.753
Negative atitudes (men) X Relationship satisfaction (men)	0.08	0.12	1.08	.494		0.04	0.05	.373		0.18	0.15	1.20	.225		-0.06	0.06	.323		-0.06	0.13	0.94	.641		0.02	0.05	.704		0.06	0.14	1.07	.655		0.00	0.07	.997
Perceived stigma
	Depression Symptoms (Women)									Depression Symptoms (Men)									Anxiety Symptoms (Women)									Anxiety Symptoms (Men)
	Binary Part					Continuous Part				Binary Part					Continuous Part				Binary Part					Continuous Part				Binary Part					Continuous Part
	b	SE	Odds Ratio	p		b	SE	p		b	SE	Odds Ratio	p		b	SE	p		b	SE	Odds Ratio	p		b	SE	p		b	SE	Odds Ratio	p		b	SE	p
Perceived stigma (women)	0.20	0.12	1.22	.101		0.04	0.07	.547		0.10	0.15	1.11	.495		-0.04	0.11	.711		0.06	0.14	1.06	.663		0.21**	0.07	.002		0.21	0.14	1.24	.137		0.09	0.10	.335
Perceived stigma (men)	0.43**	0.12	1.54	.000		0.14*	0.07	.035		0.31*	0.14	1.37	.026		0.23**	0.08	.003		0.59**	0.13	1.80	.000		-0.01	0.07	.931		0.33*	0.13	1.39	.013		0.15	0.09	.093
Relationship satisfaction (women)	-0.18	0.12	0.84	.152		-0.06	0.06	.317		0.07	0.15	1.07	.632		0.03	0.07	.688		-0.28*	0.14	0.75	.039		0.02	0.08	.829		-0.02	0.14	0.98	.904		0.06	0.08	.501
Relationship satisfaction (men)	0.16	0.12	1.17	.201		-0.07	0.07	.259		-0.13	0.16	0.88	.433		-0.11	0.07	.136		0.23	0.14	1.26	.094		-0.06	0.08	.483		-0.17	0.16	0.84	.278		-0.23**	0.08	.004
Perceived stigma (women) X Relationship satisfaction (women)	-0.07	0.09	0.93	.418		-0.07*	0.03	.019		-0.36**	0.13	0.70	.004		-0.05	0.05	.313		-0.24*	0.12	0.79	.044		-0.04	0.04	.411		-0.17	0.11	0.85	.132		-0.01	0.04	.800
Perceived stigma (men) X Relationship satisfaction (men)	-0.01	0.11	1.00	.961		0.03	0.06	.569		0.01	0.14	1.01	.973		-0.04	0.07	.591		-0.15	0.12	0.86	.218		0.03	0.07	.685		-0.08	0.13	0.92	.518		0.12	0.07	.112
Note. Perceived stigma = Perceived community stigma against people living with HIV, Negative attitudes = Negative attitudes about people living with HIV, SE = Standard error. *p<.05, **p =< .01.

## Sheet: S7_SeparateModel_Commitment
Table S7
Negative attitudes
	Depression Symptoms (Women)									Depression Symptoms (Men)									Anxiety Symptoms (Women)									Anxiety Symptoms (Men)
	Binary Part					Continuous Part				Binary Part					Continuous Part				Binary Part					Continuous Part				Binary Part					Continuous Part
	b	SE	Odds Ratio	p		b	SE	p		b	SE	Odds Ratio	p		b	SE	p		b	SE	Odds Ratio	p		b	SE	p		b	SE	Odds Ratio	p		b	SE	p
Negative atitudes (women)	0.37**	0.12	1.45	.001		0.10	0.06	.138		0.27	0.14	1.31	.060		0.04	0.08	.644		0.28*	0.13	1.33	.024		0.18**	0.07	.006		0.39**	0.15	1.47	.008		0.02	0.10	.855
Negative atitudes (men)	0.37**	0.11	1.45	.001		0.05	0.07	.504		0.58**	0.16	1.78	.000		0.17*	0.07	.020		0.46**	0.13	1.58	.000		0.04	0.07	.616		0.49**	0.15	1.64	.001		0.20*	0.10	.038
Commitment (women)	-0.09	0.13	0.91	.480		-0.15*	0.07	.029		0.14	0.15	1.15	.367		-0.22**	0.08	.005		-0.05	0.15	0.95	.737		-0.20**	0.07	.005		0.06	0.16	1.06	.713		0.01	0.12	.956
Commitment (men)	0.34*	0.13	1.40	.011		0.07	0.08	.342		0.09	0.20	1.09	.660		0.09	0.07	.163		0.24	0.15	1.27	.106		0.18*	0.07	.013		-0.04	0.20	0.96	.830		-0.08	0.08	.292
Negative atitudes (women) X Commitment (women)	0.04	0.11	1.04	.749		0.01	0.06	.812		-0.05	0.13	0.96	.719		0.15	0.08	.054		-0.03	0.12	0.97	.823		-0.04	0.06	.513		0.13	0.13	1.14	.322		0.09	0.10	.356
Negative atitudes (men) X Commitment (men)	0.05	0.11	1.05	.630		0.06	0.06	.337		-0.02	0.16	0.98	.901		-0.05	0.07	.473		-0.05	0.12	0.95	.676		0.05	0.05	.353		-0.09	0.15	0.91	.543		-0.03	0.08	.726
Perceived stigma
	Depression Symptoms (Women)									Depression Symptoms (Men)									Anxiety Symptoms (Women)									Anxiety Symptoms (Men)
	Binary Part					Continuous Part				Binary Part					Continuous Part				Binary Part					Continuous Part				Binary Part					Continuous Part
	b	SE	Odds Ratio	p		b	SE	p		b	SE	Odds Ratio	p		b	SE	p		b	SE	Odds Ratio	p		b	SE	p		b	SE	Odds Ratio	p		b	SE	p
Perceived stigma (women)	0.31*	0.13	1.36	.014		0.08	0.06	.220		0.29*	0.13	1.34	.022		-0.01	0.08	.926		0.24	0.14	1.27	.083		0.21**	0.07	.001		0.39**	0.13	1.48	.002		0.12	0.08	.132
Perceived stigma (men)	0.44**	0.12	1.55	.000		0.14	0.08	.064		0.30*	0.14	1.35	.036		0.20**	0.07	.007		0.54**	0.13	1.72	.000		-0.04	0.08	.631		0.34*	0.14	1.41	.014		0.13	0.09	.157
Commitment (women)	0.00	0.14	1.00	.999		-0.06	0.07	.425		0.20	0.15	1.22	.197		-0.11	0.08	.167		0.04	0.16	1.04	.789		-0.12	0.08	.113		0.13	0.15	1.14	.408		0.03	0.10	.758
Commitment (men)	0.30*	0.13	1.35	.022		0.05	0.08	.490		-0.00	0.18	1.00	.988		0.05	0.07	.471		0.20	0.15	1.23	.161		0.10	0.09	.248		-0.09	0.19	0.91	.618		-0.13	0.08	.103
Perceived stigma (women) X Commitment (women)	-0.07	0.12	0.93	.558		-0.11*	0.05	.023		-0.05	0.12	0.95	.676		0.00	0.09	.988		-0.16	0.13	0.86	.219		-0.07	0.05	.175		0.18	0.12	1.20	.129		0.03	0.08	.705
Perceived stigma (men) X Commitment (men)	0.15	0.12	1.16	.226		0.03	0.06	.681		0.03	0.15	1.03	.865		-0.00	0.07	.962		0.08	0.13	1.09	.503		0.07	0.05	.161		-0.15	0.13	0.86	.267		0.14	0.08	.061
Note. Perceived stigma = Perceived community stigma against people living with HIV, Negative attitudes = Negative attitudes about people living with HIV, SE = Standard error. *p<.05, **p =< .01.

## Sheet: S8_DescriptivesRelationship
Table S8
Descriptive Statistics
	Gender	Minimum	Maximum	Mean	Std. Deviation
Relationship satisfaction	women	1.4	9	6.25051	1.407
Dyadic trust	women	1.5	7	4.97	1.12417
Intimacy	women	1	7	4.79633	1.15143
Commitment	women	2.75	9	6.77673	1.15761
Relationship satisfaction	men	2.2	9	6.57796	1.31189
Dyadic trust	men	2	7	5.27806	0.937041
Intimacy	men	1	7	4.98367	1.06618
Commitment	men	2.875	9	6.98342	1.13404

## Sheet: S9_CorrelationsWithRelQuality
Table S9
	Correlations
			1	2	3	4	5	6	7	8	9	10	11	12	13	14	15	16	17	18
1	Negative attitudes	women
2	Negative attitudes	men	.398**
3	Perceived Stigma	women	.550**	.333**
4	Perceived Stigma	men	313**	.591**	.490**
5	Relationship satisfaction	women	-.196**	-.064	-.252**	-.110*
6	Relationship satisfaction	men	-.208**	-.129**	-.161**	-.180**	.389**
7	Dyadic trust	women	-.252**	-.090*	-.264**	-.116**	.727**	.393**
8	Dyadic trust	men	-.155**	-.167**	-.148**	-.219**	.400**	.715**	.468**
9	Intimacy	women	-.103*	-.085	-.210**	-.134**	.616**	.303**	.619**	.310**
10	Intimacy	men	-.033	-.090*	-.071	-.156**	.295**	.645**	.314**	.563**	.289**
11	Commitment	women	-.261**	-.122**	-.316**	-.166**	.735**	.474**	.655**	.436**	.621**	.362**
12	Commitment	men	-.272**	-.178**	-.214**	-.211**	.402**	.769**	.409**	.713**	.323**	.604**	.563**
13	Relationship quality (composite score)	women	-.235**	-.104*	-.301**	-.152**	.891**	.452**	.868**	.467**	.826**	.365**	.871**	.491**
14	Relationship quality (composite score)	men	-.193**	-.163**	-.171**	-.221**	.429**	.903**	.457**	.863**	.353**	.811**	.529**	.890**	.512**
15	Depression symptoms	women	.211**	.197**	.302**	.255**	-.154**	-.063	-.276**	-.051	-.112*	.016	-.059	.031	-.174**	-.019
16	Depression symptoms	men	.178**	.243**	.188**	.225**	-.064	-.145**	-.142**	-.082	-.098*	-.077	-.016	-.024	-.093*	-.094*	.311**
17	Anxiety symptoms	women	.216**	.200**	.316**	.234**	-.165**	-.065	-.295**	-.061	-.086	.004	-.081	.008	-.181**	-.033	.872**	.270**
18	Anxiety symptoms	men	.187**	.233**	.214**	.213**	-.084	-.174**	-.153**	-.117**	-.122**	-.112*	-.024	-.079	-.111*	-.139**	.227**	.845**	.208**
	**. Correlation is significant at the 0.01 level (2-tailed).
	*. Correlation is significant at the 0.05 level (2-tailed).

## Sheet: S10_CorrelationsControlVariable
Table S10
Correlations
		Depression symptoms (women)	Depression symptoms (men)	Anxiety symptoms (women)	Anxiety symptoms (men)
Weeks of pregnancy	Pearson Correlation	0.046	-0.042	0.045	-0.042
	Sig. (2-tailed)	0.305	0.358	0.322	0.357
Age (women)	Pearson Correlation	-0.041	0.003	-0.0487184	0.003
	Sig. (2-tailed)	0.364	0.941	0.279	0.94
Age (men)	Pearson Correlation	-0.084	0.033	-0.098	0.033
	Sig. (2-tailed)	0.062	0.461	0.031	0.46
Age difference between the partners	Pearson Correlation	-0.072	0.039	-0.082	0.039
	Sig. (2-tailed)	0.113	0.388	0.071	0.388
Number of living children (women)	Pearson Correlation	-0.039	-0.024	-0.048	-0.024
	Sig. (2-tailed)	0.383	0.603	0.287	0.602
Number of living children (men)	Pearson Correlation	-0.047	-0.009	-0.03	-0.009
	Sig. (2-tailed)	0.296	0.844	0.508	0.845
Relationship duration (reported by women)	Pearson Correlation	-0.038	0.023	-0.045	0.023
	Sig. (2-tailed)	0.409	0.622	0.328	0.621
Relationship duration (reported by men)	Pearson Correlation	-0.087	-0.017	-0.075	0.017
	Sig. (2-tailed)	0.061	0.712	0.108	0.712
Number of years living with HIV	Pearson Correlation	-0.059	-0.058	-0.066	-0.061
	Sig. (2-tailed)	0.196	0.2	0.146	0.177
Women's reports about whether their partner has another wife or not	Pearson Correlation	-0.031	0.005	-0.036	0.005
	Sig. (2-tailed)	0.495	0.912	0.42	0.912

[truncated: 3 more sheets: S11_DisclosureNegAttitude, S12_DisclosureStigma, S13_ConstrainedModels]
